# Supplementary material for: Benchmarking Farm Animal Welfare—A Novel Tool for Cross-Country Comparison Applied to Pig Production and Pork Consumption
Source: Animals (Basel). 2020 May 31;10(6):955. doi: 10.3390/ani10060955 (PMC7341196; doi:10.3390/ani10060955)
Supplement: Supplementary file 1 [file animals-10-00955-s001.zip]

Archive with 15 entries (14 files):
- Table S2- References to webpages about pig welfare initiatives.pdf
- __MACOSX/
- __MACOSX/._Table S2- References to webpages about pig welfare initiatives.pdf
- Table S1- Key figures for the pig industries.pdf
- __MACOSX/._Table S1- Key figures for the pig industries.pdf
- Table S6- Calculation of coefficients.pdf
- __MACOSX/._Table S6- Calculation of coefficients.pdf
- Table S7- Import composition of domestic consumption assessments.pdf
- __MACOSX/._Table S7- Import composition of domestic consumption assessments.pdf
- Table S5- Benchmark matrix combining grades of animal welfare and expert assessments.pdf
- __MACOSX/._Table S5- Benchmark matrix combining grades of animal welfare and expert assessments.pdf
- Table S3- Overview of labels etc-final.pdf
- __MACOSX/._Table S3- Overview of labels etc-final.pdf
- Table S4 - Expert questionnaire final.pdf
- __MACOSX/._Table S4 - Expert questionnaire final.pdf
